# Supplementary material for: Exploring the Impact of COVID-19 on Mental Health Outcomes in Children and Adolescents: A Systematic Review
Source: Int J Environ Res Public Health. 2020 Nov 16;17(22):8479. doi: 10.3390/ijerph17228479 (PMC7698263; doi:10.3390/ijerph17228479)
Supplement: Supplementary file 1 [file ijerph-17-08479-s001.zip]

Archive with 2 entries (2 files):
- S1 file.doc
- S2 file.docx
